# Supplementary material for: An Interferon Regulated MicroRNA Provides Broad Cell-Intrinsic Antiviral Immunity through Multihit Host-Directed Targeting of the Sterol Pathway
Source: PLoS Biol. 2016 Mar 3;14(3):e1002364. doi: 10.1371/journal.pbio.1002364 (PMC4777525; doi:10.1371/journal.pbio.1002364)
Supplement: S1 Data — (XLSX) [file pbio.1002364.s001.xlsx]

## Sheet: Fig2
Figure 2A	HMGCR
		WT	Mock	Ifng for 6h
		n	Relative gene Expression Value	Relative gene Expression Value
		1	1	0.50196
		2	1	0.52998
		3	1	0.5139
		Ch25h-/-	Mock	Ifng for 6h
		n	Relative gene Expression Value	Relative gene Expression Value
		1	1	0.88418
		2	1	0.87423
		3	1	0.90032
	SQLE
		WT	Mock	Ifng for 6h
		n	Relative gene Expression Value	Relative gene Expression Value
		1	1	0.25138
		2	1	0.27449
		3	1	0.36768
		Ch25h-/-	Mock	Ifng for 6h
		n	Relative gene Expression Value	Relative gene Expression Value
		1	1	0.51861
		2	1	0.46608
		3	1	0.51886
	SREBF2
		WT	WT Mock	WT IFN
		n	Relative gene Expression Value	Relative gene Expression Value
		1	1	0.64831
		2	1	0.58247
		3	1	0.55704
		Ch25h-/-	Mock	Ifng for 6h
		n	Relative gene Expression Value	Relative gene Expression Value
		1	1	0.81801
		2	1	0.71872
		3	1	0.84546
Figure 2B	HMGCS1	WT	Mock	Ifng for 24h
		n	Relative gene Expression Value	Relative gene Expression Value
		1	1	0.381
		2	1	0.389
		3	1	0.377
		Ch25h-/-	Mock
		n	Relative gene Expression Value	Relative gene Expression Value
		1	1	0.676
		2	1	0.63
		3	1	0.552
	HMGCR	WT	Mock	Ifng for 24h
		n	Relative gene Expression Value	Relative gene Expression Value
		1	1	0.73972
		2	1	0.6931
		3	1	0.58263
		4	1	0.08253
		5	1	0.25764
		6	1	0.27643
		7	1	0.1991
		8	1	0.10845
		9	1	0.13766
		Ch25h-/-	Mock
		n	Relative gene Expression Value	Relative gene Expression Value
		1	1	0.89719
		2	1	0.98757
		3	1	0.95188
		4	1	0.75893
		5	1	0.63973
		6	1	0.60705
		7	1	0.35026
		8	1	0.32492
		9	1	1.1463
	MVD	WT	Mock	Ifng for 24h
		n	Relative gene Expression Value	Relative gene Expression Value
		1	1	0.511
		2	1	0.425
		3	1	0.434
		Ch25h-/-	Mock	Ifng for 24h
		n	Relative gene Expression Value	Relative gene Expression Value
		1	1	0.528
		2	1	0.487
		3	1	0.513
	SQLE	WT	Mock	Ifng for 24h
		n	Relative gene Expression Value	Relative gene Expression Value
		1	1	0.000335
		2	1	0
		3	1	0.000234
		Ch25h-/-	Mock	Ifng for 24h
		n	Relative gene Expression Value	Relative gene Expression Value
		1	1	0.347
		2	1	0.411
		3	1	0.286
		4	1	0.227
		5	1	0.186
		6	1	0.179

## Sheet: Fig3
Figure 3A	Microarray data from this study is available to download from the Gene Expression Omnibus (http://www.ncbi.nlm.nih.gov/geo/) accession: GSE63290
Figure 3B	Microarray data from this study is available to download from the Gene Expression Omnibus (http://www.ncbi.nlm.nih.gov/geo/) accession: GSE63290

## Sheet: Fig5
Figure 5A	Microarray data from this study is available to download from the Gene Expression Omnibus (http://www.ncbi.nlm.nih.gov/geo/) accession: GSE63290
Figure 5B	Microarray data from this study is available to download from the Gene Expression Omnibus (http://www.ncbi.nlm.nih.gov/geo/) accession: GSE63290

## Sheet: Fig6
	Mock	Ifng for 24h
Figure 6B	Relative miR-342-3p Expression Value	Relative miR-342-3p Expression Value
	1	2.91
	1	3.21
	1	3.04
	Mock	Ifng for 24h
Figure 6C	Relative miR-342-5p Expression Value	Relative miR-342-5p Expression Value
	1	1.59
	1	2.76
	1	3.14
	1.05	2.75
	1.33	2.37
	1.17	2.96
	1.15	3.2
	1.45	1.66
	1.7	3.75
	1	1.76
		2.57
Figure 6D	Microarray data from this study is available to download from the Gene Expression Omnibus (http://www.ncbi.nlm.nih.gov/geo/) accession: GSE63290
Figure 6E	Microarray data from this study is available to download from the Gene Expression Omnibus (http://www.ncbi.nlm.nih.gov/geo/) accession: GSE63290
Figure 6F	Plasmid type	Treatment	Normalised Luciferase Signal
	WT Promoter	Mock	32426.6
	WT Promoter	Mock	35260.3
	WT Promoter	Mock	38862.8
	WT Promoter	Mock	35471.7
	WT Promoter	Mock	41511.8
	WT Promoter	Mock	20472.2
	WT Promoter	Mock	22940.5
	WT Promoter	Mock	35848.2
	WT Promoter	Mock	40642.6
	WT Promoter	Mock	46227.1
	WT Promoter	Ifnb1	180221
	WT Promoter	Ifnb1	152884
	WT Promoter	Ifnb1	148772
	WT Promoter	Ifnb1	175739
	WT Promoter	Ifnb1	248637
	WT Promoter	Ifnb1	186063
	WT Promoter	Ifnb1	60318.9
	WT Promoter	Ifnb1	92069.6
	WT Promoter	Ifnb1	105112
	WT Promoter	Ifnb1	123839
	WT Promoter	Ifnb1	136416
	WT Promoter	Ifnb1	123550
	ISRE/IRF1 Mutant	Mock	7451.99
	ISRE/IRF1 Mutant	Mock	8488.53
	ISRE/IRF1 Mutant	Mock	9561.13
	ISRE/IRF1 Mutant	Mock	9616.63
	ISRE/IRF1 Mutant	Mock	9292.95
	ISRE/IRF1 Mutant	Mock	4316.45
	ISRE/IRF1 Mutant	Mock	5102.21
	ISRE/IRF1 Mutant	Mock	5982.2
	ISRE/IRF1 Mutant	Mock	7673.93
	ISRE/IRF1 Mutant	Mock	8051.62
	ISRE/IRF1 Mutant	Ifnb1	9868.63
	ISRE/IRF1 Mutant	Ifnb1	12876.1
	ISRE/IRF1 Mutant	Ifnb1	10614.4
	ISRE/IRF1 Mutant	Ifnb1	10935
	ISRE/IRF1 Mutant	Ifnb1	13599
	ISRE/IRF1 Mutant	Ifnb1	12131
	ISRE/IRF1 Mutant	Ifnb1	7551.24
	ISRE/IRF1 Mutant	Ifnb1	5446.7
	ISRE/IRF1 Mutant	Ifnb1	5273.07
	ISRE/IRF1 Mutant	Ifnb1	5842.97
	ISRE/IRF1 Mutant	Ifnb1	6651.64
	ISRE/IRF1 Mutant	Ifnb1	6830.09
	Distal IRF Mutant	Mock	41391.1
	Distal IRF Mutant	Mock	39563.9
	Distal IRF Mutant	Mock	41015.7
	Distal IRF Mutant	Mock	36778.2
	Distal IRF Mutant	Mock	45338.9
	Distal IRF Mutant	Mock	28128.8
	Distal IRF Mutant	Mock	34443.9
	Distal IRF Mutant	Mock	42207.9
	Distal IRF Mutant	Mock	45391.2
	Distal IRF Mutant	Mock	48355.7
	Distal IRF Mutant	Ifnb1	143012
	Distal IRF Mutant	Ifnb1	125499
	Distal IRF Mutant	Ifnb1	212805
	Distal IRF Mutant	Ifnb1	152295
	Distal IRF Mutant	Ifnb1	125943
	Distal IRF Mutant	Ifnb1	138834
	Distal IRF Mutant	Ifnb1	62471.3
	Distal IRF Mutant	Ifnb1	93732.4
	Distal IRF Mutant	Ifnb1	86717.1
	Distal IRF Mutant	Ifnb1	119914
	Distal IRF Mutant	Ifnb1	102790
	Distal IRF Mutant	Ifnb1	110095
	Proximal IRF Mutant	Mock	21004.1
	Proximal IRF Mutant	Mock	19722.6
	Proximal IRF Mutant	Mock	24766.9
	Proximal IRF Mutant	Mock	20039
	Proximal IRF Mutant	Mock	18019
	Proximal IRF Mutant	Mock	14550.6
	Proximal IRF Mutant	Mock	16930.2
	Proximal IRF Mutant	Mock	18981
	Proximal IRF Mutant	Mock	26776.2
	Proximal IRF Mutant	Mock	30794.3
	Proximal IRF Mutant	Ifnb1	54442.3
	Proximal IRF Mutant	Ifnb1	65348.6
	Proximal IRF Mutant	Ifnb1	68692
	Proximal IRF Mutant	Ifnb1	61656.6
	Proximal IRF Mutant	Ifnb1	60409.6
	Proximal IRF Mutant	Ifnb1	57927.8
	Proximal IRF Mutant	Ifnb1	28209.8
	Proximal IRF Mutant	Ifnb1	25457.9
	Proximal IRF Mutant	Ifnb1	30277.2
	Proximal IRF Mutant	Ifnb1	29916.4
	Proximal IRF Mutant	Ifnb1	35724.8
	Proximal IRF Mutant	Ifnb1	40570.8
	All motifs mutated	Mock	8580.76
	All motifs mutated	Mock	5236.59
	All motifs mutated	Mock	8334.03
	All motifs mutated	Mock	5245.36
	All motifs mutated	Mock	7631.68
	All motifs mutated	Mock	4465.68
	All motifs mutated	Mock	4845.29
	All motifs mutated	Mock	5157.56
	All motifs mutated	Mock	5756.46
	All motifs mutated	Mock	6258.65
	All motifs mutated	Ifnb1	4887.16
	All motifs mutated	Ifnb1	7847.28
	All motifs mutated	Ifnb1	6724.67
	All motifs mutated	Ifnb1	8726.08
	All motifs mutated	Ifnb1	6683.79
	All motifs mutated	Ifnb1	7818.92
	All motifs mutated	Ifnb1	6021.76
	All motifs mutated	Ifnb1	3642.89
	All motifs mutated	Ifnb1	5105.23
	All motifs mutated	Ifnb1	5511.53
	All motifs mutated	Ifnb1	4454.91
	All motifs mutated	Ifnb1	6523.8
Figure 6G	Promoter_Antibody	Normalised Enrichment relative to mock (mock = 1)
	Actb_IgG	1.12787
	Actb_Irf1	1.17272
	Actb_IgG	0.980943
	Actb_Irf1	1.21209
	Cxcl10_IgG	1.61237
	Cxcl10_Irf1	24.0265
	Cxcl10_IgG	1.48544
	Cxcl10_Irf1	2.87121
	Evl_IgG	1.0319
	Evl_Irf1	4.32292
	Evl_IgG	0.453866
	Evl_Irf1	1.91663

## Sheet: Fig7
Figure 7A	Hmgcs1	n=3 Abundance relative to calibrator
	miR-155	0.9434
	miR-155	1.036
	miR-155	0.8994
	miR-342-3p	0.8688
	miR-342-3p	0.8297
	miR-342-3p	0.9092
	miR-342-5p	0.6143
	miR-342-5p	0.6711
	miR-342-5p	0.6558
	C.elegans miRNA	0.8334
	C.elegans miRNA	0.8011
	C.elegans miRNA	0.864
	RISC-free	1
	RISC-free	0.9649
	RISC-free	0.8963
	Untreated	0.7305
	Untreated	0.7318
	Untreated	0.5175
	Hmgcr	n=3 Abundance relative to calibrator
	miR-155	1.464
	miR-155	1.275
	miR-155	1.222
	miR-342-3p	0.8715
	miR-342-3p	0.903
	miR-342-3p	0.9197
	miR-342-5p	0.5059
	miR-342-5p	0.4998
	miR-342-5p	0.4488
	C.elegans miRNA	1.067
	C.elegans miRNA	1.029
	C.elegans miRNA	0.9636
	RISC-free	1
	RISC-free	0.9921
	RISC-free	0.946
	Untreated	0.8157
	Untreated	0.7208
	Untreated	0.6865
	Mvd	n=3 Abundance relative to calibrator
	miR-155	1.171
	miR-155	1.231
	miR-155	1.154
	miR-342-3p	0.6618
	miR-342-3p	0.6903
	miR-342-3p	0.8393
	miR-342-5p	0.518
	miR-342-5p	0.4307
	miR-342-5p	0.4498
	C.elegans miRNA	0.9735
	C.elegans miRNA	1.152
	C.elegans miRNA	1.093
	RISC-free	1
	RISC-free	0.8192
	RISC-free	0.8362
	Untreated	0.7077
	Untreated	0.6367
	Untreated	0.5729
	Sqle	n=3 Abundance relative to calibrator
	miR-155	1.199
	miR-155	1.332
	miR-155	1.015
	miR-342-3p	0.9158
	miR-342-3p	0.8197
	miR-342-3p	0.8898
	miR-342-5p	0.5386
	miR-342-5p	0.5468
	miR-342-5p	0.4939
	C.elegans miRNA	1.184
	C.elegans miRNA	1.01
	C.elegans miRNA	1.042
	RISC-free	1
	RISC-free	0.9754
	RISC-free	1.189
	Untreated	0.8157
	Untreated	0.7421
	Untreated	0.6839
	Nsdhl	n=3 Abundance relative to calibrator
	miR-155	1.007
	miR-155	1.065
	miR-155	0.8931
	miR-342-3p	0.7834
	miR-342-3p	0.7111
	miR-342-3p	0.8309
	miR-342-5p	0.3707
	miR-342-5p	0.3442
	miR-342-5p	0.3673
	C.elegans miRNA	1.021
	C.elegans miRNA	1.022
	C.elegans miRNA	1.168
	RISC-free	1
	RISC-free	0.8646
	RISC-free	0.9964
	Untreated	0.7282
	Untreated	0.8522
	Untreated	0.6587
Figure 7B	Treatment	Hmgcs1	Hmgcr	Mvk	Pmvk	Mvd	Idi1	Fdps	Fdft1	Ggps1	Sqle	LSS	Dhcr7	Cyp51a1	Sc4mol	Nsdhl	Hsd17b7	EBP	Sc5d	Dhcr24	Srebf1	Srebf2	Insig1	Insig2	Fasn
	miR-342-3p	1.03	0.943	0.966	1	1.1	0.929	0.813	0.992	0.917	1.11	0.95	1	0.944	1.02	0.952	1.08	0.861	0.975	0.961	1.09	1.24	1.15	0.934	1.08
	miR-342-3p	1.06	1	0.962	0.912	0.973	0.79	0.919	1	0.966	1.03	0.856	0.962	0.932	1.04	0.911	1	0.959	0.921	0.905	1.05	1.18	1.14	0.932	1
	miR-342-3p	1.09	1.06	0.998	1.07	1.02	0.979	0.879	0.947	1.07	0.96	1.03	1.11	0.868	1.04	0.922	1.2	0.935	1.02	1.08	1.05	0.973	1.04	0.926	1.2
	Control siRNA	1.09	1.06	0.953	1.04	1.07	0.991	1.05	1	0.939	1.29	1.08	1.02	1	0.974	1.11	0.916	0.946	0.89	1.01	1.06	1.15	1.13	0.986
	Control siRNA	1.05	0.954	0.929	1.02	1.07	0.988	0.978	0.983	0.849	1.23	1.07	0.921	1	0.932	1.03	1.01	0.946	0.959	1.01	1.19	1.13	1.22	0.949
	Control siRNA	0.978	0.89	0.955	0.993	1.01	0.996	0.938	0.963	0.74	0.963	1	1.02	1	0.943	0.976	1.09	0.92	1.08	0.987	1.13	0.978	1.07	0.966
	Control siRNA	1.03	1	0.964	0.958	0.874	0.981	1.02	0.965	1.01	1.12	0.932	1.11	1.02	0.884	0.9354	0.885	0.938	0.972	0.914	1.21	1.24	1.06	1.05	0.885
	Control siRNA	1.06	1	0.931	0.869	0.878	1.01	0.87	0.931	0.855	1.18	0.967	1.13	0.966	0.966	1.03	0.942	0.753	0.982	0.958	1.34	1.21	1.19	0.954	0.942
	Control siRNA	1.03	1.01	0.991	0.908	1.05	1.04	0.855	0.936	0.853	1.08	1.01	1.02	0.982	1.08	1.12	1.11	0.82	1.01	1	1.04	0.95	1.13	0.932	1.11
Figure 7C	Treatment	Hmgcs1	Hmgcr	Mvk	Pmvk	Mvd	Idi1	Fdps	Fdft1	Ggps1	Sqle	LSS	Dhcr7	Cyp51a1	Sc4mol	Nsdhl	Hsd17b7	EBP	Sc5d	Dhcr24	Srebf1	Srebf2	Insig1	Insig2	Fasn
	miR-342-5p	0.705	0.697	0.73	0.728	0.579	0.613	0.587	0.848	0.909	0.745	0.625	0.757	0.854	0.615	0.958	0.718	0.8	0.875	0.743	0.986	0.555	0.84	1.25
	miR-342-5p	0.646	0.664	0.718	0.638	0.519	0.581	0.595	0.744	0.798	0.719	0.588	0.675	0.645	0.574	0.967	0.673	0.75	0.735	0.684	0.986	0.48	0.864	1.06
	miR-342-5p	0.701	0.618	0.659	0.7	0.552	0.52	0.583	0.797	0.816	0.697	0.565	0.654	0.698	0.554	0.962	0.657	0.779	0.718	0.67	1	0.476	0.9	1.12
	miR-342-5p	0.951	0.875	0.814	0.852	0.787	0.62	0.643	0.912	1.13	0.947	0.646	0.997	0.849	0.711	1.09	1.15	0.771	0.961	0.899	1.17	0.637	0.741	1.26	1.15
	miR-342-5p	0.838	0.741	0.733	0.802	0.692	0.571	0.583	0.905	1.07	0.793	0.579	0.924	0.714	0.735	0.968	1.02	0.856	0.905	0.785	1.23	0.648	0.805	1.18	1.02
	miR-342-5p	0.958	0.774	0.846	0.894	0.81	0.598	0.626	0.98	1.2	0.897	0.693	1.09	0.665	0.798	1.11	1.13	0.731	0.951	0.88	1.33	0.703	0.871	1.37	1.13
	Control siRNA	1.09	1.06	0.953	1.04	1.07	0.991	1.05	1	0.939	1.29	1.08	1.02	1	0.974	1.11	0.916	0.946	0.89	1.01	1.06	1.15	1.13	0.986
	Control siRNA	1.05	0.954	0.929	1.02	1.07	0.988	0.978	0.983	0.849	1.23	1.07	0.921	1	0.932	1.03	1.01	0.946	0.959	1.01	1.19	1.13	1.22	0.949
	Control siRNA	0.978	0.89	0.955	0.993	1.01	0.996	0.938	0.963	0.74	0.963	1	1.02	1	0.943	0.976	1.09	0.92	1.08	0.987	1.13	0.978	1.07	0.966
	Control siRNA	1.03	1	0.964	0.958	0.874	0.981	1.02	0.965	1.01	1.12	0.932	1.11	1.02	0.884	0.9354	0.885	0.938	0.972	0.914	1.21	1.24	1.06	1.05	0.885
	Control siRNA	1.06	1	0.931	0.869	0.878	1.01	0.87	0.931	0.855	1.18	0.967	1.13	0.966	0.966	1.03	0.942	0.753	0.982	0.958	1.34	1.21	1.19	0.954	0.942
	Control siRNA	1.03	1.01	0.991	0.908	1.05	1.04	0.855	0.936	0.853	1.08	1.01	1.02	0.982	1.08	1.12	1.11	0.82	1.01	1	1.04	0.95	1.13	0.932	1.11

## Sheet: Fig8
Figure 8B	Treatment	Value
	miR342-5p + WT Srebf2	0.15187
	miR342-5p + WT Srebf2	0.148806
	miR342-5p + WT Srebf2	0.181515
	miR342-5p + Mut Srebf2	2.40378
	miR342-5p + Mut Srebf2	2.02452
	miR342-5p + Mut Srebf2	2.59549
Figure 8C	Treatment	Value
	miR342-5p + WT Srebf2	0.536037
	miR342-5p + WT Srebf2	0.548464
	miR342-5p + WT Srebf2	0.590935
	miR342-5p + Mut Srebf2	2.08371
	miR342-5p + Mut Srebf2	2.24742
	miR342-5p + Mut Srebf2	2.13534
Figure 8D	Treatment	Value
	miR-342-5p	1.09788
	miR-342-5p	1.02679
	miR-342-5p	1.02333
	Srebf1 siRNA	0.404782
	Srebf1 siRNA	0.609775
	Srebf1 siRNA	0.431642

## Sheet: Fig9
Figure 9A	pMEF
		Treatment	Relative SREBF1 Expression	Relative SREBF2 Expression
		Control siRNA	1.06	1.15
		Control siRNA	1.19	1.13
		Control siRNA	1.13	0.978
		Control siRNA	1.21	1.24
		Control siRNA	1.34	1.21
		Control siRNA	1.04	0.95
		miR-342-3p	1.09	1.24
		miR-342-3p	1.05	1.18
		miR-342-3p	1.05	0.973
		miR-342-5p	0.986	0.555
		miR-342-5p	0.986	0.48
		miR-342-5p	1	0.476
		miR-342-5p	1.17	0.637
		miR-342-5p	1.23	0.648
		miR-342-5p	1.33	0.703
Figure 9B	BMDM
		Treatment	Relative expression of SREBF2 transcript
		Control siRNA	1
		Control siRNA	0.992
		Control siRNA	0.98
		Control siRNA	1
		Control siRNA	1
		Control siRNA	0.853
		Srebf2 siRNA	0.0595
		Srebf2 siRNA	0.0509
		Srebf2 siRNA	0.0926
		Srebf2 siRNA	0.0675
		Srebf2 siRNA	0.068
		miR-342-5p	0.14
		miR-342-5p	0.307
		miR-342-5p	0.274
		miR-342-5p	0.36
		miR-342-5p	0.43
		miR-342-5p	0.399
Figure 9C	BMDM
		SREBF2 copy number	SREBF2 copy number
		Mock	Ifng
	Srebf2 siRNA	3678.87	2317.04
	Srebf2 siRNA	3162.68	3190.16
	Srebf2 siRNA	6923.26	3969.43
	Srebf2 siRNA	5572.83	3100.4
	Srebf2 siRNA	6160.62	2888.35
	Non-coding Control	25026.5	15602.5
	Non-coding Control	31431	18234.3
	Non-coding Control	23388.7	20308.9
	Non-coding Control	25676.7	15457.4
	Non-coding Control	25200.5	19698.4
	Non-coding Control	28969.1	19203.6
	miR-342-5p inhibitor	34172	30060.5
	miR-342-5p inhibitor	30809.7	29676.4
	miR-342-5p inhibitor	27116.2	24416.6
	miR-342-5p inhibitor	29058.3	24516
	miR-342-5p inhibitor	30349.2	25948.3
	miR-342-5p inhibitor	29337.3	27049.4
	miRNA inhibitor Control	30971.6	25214.8
	miRNA inhibitor Control	32937	21841.3
	miRNA inhibitor Control	31807.5	26453.5
	miRNA inhibitor Control	32361.9	25844.1
	miRNA inhibitor Control	33358.9	26692.3
	miRNA inhibitor Control	34876.7	22882.8
Figure 9D	NIH/3T3 fibroblasts
	Treatment	Mock	Relative SREBF1 Expression
	miR-342-5p	1	0.854
	miR-342-5p	1	1
	miR-342-5p	1	1.24
	miR-342-5p	1	0.626
	miR-342-5p	1	0.858
	miR-342-5p	1	0.937
	miR-342-5p	1	0.91
	miR-342-5p	1	1.11
	miR-342-5p	1	1.02
		Mock	Relative SREBF2 Expression
	SREBF2 siRNA	1	0.16
	SREBF2 siRNA	1	0.219
	SREBF2 siRNA	1	0.185
	SREBF2 siRNA	1	0.213
	SREBF2 siRNA	1	0.211
	SREBF2 siRNA	1	0.2
	miR-342-5p	1	0.41
	miR-342-5p	1	0.489
	miR-342-5p	1	0.542
	miR-342-5p	1	0.294
	miR-342-5p	1	0.386
	miR-342-5p	1	0.363
	miR-342-5p	1	0.428
	miR-342-5p	1	0.474
	miR-342-5p	1	0.446

## Sheet: Fig10
Figure 10A	Treatment	Relative miR-33-5p expression
	miR-342-5p	0.531
	miR-342-5p	0.453
	miR-342-5p	0.744
Figure 10B	Gene	Treatment	Relative Expression of Transcript
	ABCA1	miR-342-5p	0.643
	ABCA1	miR-342-5p	0.766
	ABCA1	miR-342-5p	0.93
	ABCA1	miR-342-5p	1.43
	ABCA1	miR-342-5p	1.63
	ABCA1	miR-342-5p	1.16
	ABCA1	miR-342-5p + T0903132	6.48
	ABCA1	miR-342-5p + T0903132	5.22
	ABCA1	miR-342-5p + T0903132	7.41
	ABCA1	miR-342-5p + T0903132	9.61
	ABCA1	miR-342-5p + T0903132	11.4
	ABCA1	miR-342-5p + T0903132	8.14
	ABCA1	miR-33	0.6
	ABCA1	miR-33	0.691
	ABCA1	miR-33	0.89
	ABCA1	miR-33	0.813
	ABCA1	miR-33	0.668
	ABCA1	miR-33	0.616
	ABCA1	miR-33 +T0903132	3.82
	ABCA1	miR-33 +T0903132	3.19
	ABCA1	miR-33 +T0903132	4.67
	ABCA1	miR-33 +T0903132	3.26
	ABCA1	miR-33 +T0903132	3.2
	ABCA1	miR-33 +T0903132	3.02
	ABCA1	RISC	0.92
	ABCA1	RISC	1
	ABCA1	RISC	1
	ABCA1	RISC	1
	ABCA1	RISC	0.883
	ABCA1	RISC	1
	ABCA1	RISC + T0903132	5.79
	ABCA1	RISC + T0903132	4.78
	ABCA1	RISC + T0903132	6.78
	ABCA1	RISC + T0903132	6.01
	ABCA1	RISC + T0903132	6.51
	ABCA1	RISC + T0903132	5.5
Figure 10C	Gene	Treatment	Relative Expression of Transcript
	ABCG1	miR-342-5p	1.79
	ABCG1	miR-342-5p	1.95
	ABCG1	miR-342-5p	2.04
	ABCG1	miR-342-5p	1.39
	ABCG1	miR-342-5p	1.61
	ABCG1	miR-342-5p	1.05
	ABCG1	miR-342-5p + T0903132	8.12
	ABCG1	miR-342-5p + T0903132	6.62
	ABCG1	miR-342-5p + T0903132	8.72
	ABCG1	miR-342-5p + T0903132	7.23
	ABCG1	miR-342-5p + T0903132	8.69
	ABCG1	miR-342-5p + T0903132	6.51
	ABCG1	miR-33	0.664
	ABCG1	miR-33	0.443
	ABCG1	miR-33	0.7
	ABCG1	miR-33	0.647
	ABCG1	miR-33	0.667
	ABCG1	miR-33	0.622
	ABCG1	miR-33 +T0903132	3.48
	ABCG1	miR-33 +T0903132	2.67
	ABCG1	miR-33 +T0903132	4.17
	ABCG1	miR-33 +T0903132	3.27
	ABCG1	miR-33 +T0903132	3.65
	ABCG1	miR-33 +T0903132	3.36
	ABCG1	RISC	1.09
	ABCG1	RISC	1
	ABCG1	RISC	1
	ABCG1	RISC	1
	ABCG1	RISC	0.899
	ABCG1	RISC	1
	ABCG1	RISC + T0903132	5.08
	ABCG1	RISC + T0903132	5.07
	ABCG1	RISC + T0903132	4.96
	ABCG1	RISC + T0903132	6.5
	ABCG1	RISC + T0903132	6.22
	ABCG1	RISC + T0903132	5.35

## Sheet: Fig11
Figure 11A
Abundance of Total 24S,25-Epoxycholesterol (ng/1.00E+06 cells)	Treatment	Abundance normalised to cell number (ng/10^6 cells)
	miR-342-5p	0.109074
	miR-342-5p	0.094597
	miR-342-5p	0.0727979
	Non-coding siRNA	0.12126
	Non-coding siRNA	0.122133
	Non-coding siRNA	0.142628
	Mevastatin	0.0408022
	Mevastatin	0.0490331
	Mevastatin	0.0383961
Figure 11B		Abundance normalised to cell number (ng/10^6 cells)
Abundance of Cholest-5,24-diene-3β-ol (Desmosterol) (ng/1.00E+06 cells)	miR-342-5p	7.86067
	miR-342-5p	7.10622
	miR-342-5p	6.94723
	Non-coding siRNA	8.44078
	Non-coding siRNA	9.83934
	Non-coding siRNA	10.4234
	Mevastatin	3.66104
	Mevastatin	3.98859
	Mevastatin	3.73076
Figure 11C		Abundance normalised to cell number (ng/10^6 cells)
Abundance of 7-Dehydrocholesterol + 8(9)-dehydrocholesterol (ng/1.00E+06 cells)	miR-342-5p	0.856284
	miR-342-5p	0.674043
	miR-342-5p	0.701339
	Non-coding siRNA	0.968856
	Non-coding siRNA	1.29085
	Non-coding siRNA	0.95784
	Mevastatin	0.443291
	Mevastatin	0.62591
	Mevastatin	0.476475
Figure 11D		Abundance normalised to cell number (µg/10^6 cells)
Abundance of Cholest-5-ene-3β-ol (Cholesterol) (µg/1.00E+06 cells)	miR-342-5p	0.521378
	miR-342-5p	0.490044
	miR-342-5p	0.45671
	Non-coding siRNA	0.527338
	Non-coding siRNA	0.605445
	Non-coding siRNA	0.565576
	Mevastatin	0.340089
	Mevastatin	0.368939
	Mevastatin	0.375485

## Sheet: Fig12
Figure 12B	Treatment	Value
	miR-342-5p + WT IDI1 UTR	0.815632
	miR-342-5p + WT IDI1 UTR	0.742044
	miR-342-5p + WT IDI1 UTR	0.790013
	miR-342-5p + Mutated IDI1 UTR	1.02425
	miR-342-5p + Mutated IDI1 UTR	1.43245
	miR-342-5p + Mutated IDI1 UTR	0.818588
	Treatment	Value
Figure 12C	miR-342-5p + WT SC4MOL 3’UTR	0.836523
	miR-342-5p + WT SC4MOL 3’UTR	0.759865
	miR-342-5p + WT SC4MOL 3’UTR	0.676563
	miR-342-5p + Mutated SC4MOL 3’UTR	1.30776
	miR-342-5p + Mutated SC4MOL 3’UTR	1.1407
	miR-342-5p + Mutated SC4MOL 3’UTR	1.10989

[truncated: 15 more sheets: Fig13, Fig14, Fig15, Fig16, Fig17, Fig18, FigS2, FigS3, FigS4, FigS5, FigS6, FigS7, FigS8, FigS9, FigS10]
